# Supplementary material for: Free L-Lysine and Its Methyl Ester React with Glyoxal and Methylglyoxal in Phosphate Buffer (100 mM, pH 7.4) to Form Nε-Carboxymethyl-Lysine, Nε-Carboxyethyl-Lysine and Nε-Hydroxymethyl-Lysine
Source: Int J Mol Sci. 2022 Mar 22;23(7):3446. doi: 10.3390/ijms23073446 (PMC8998464; doi:10.3390/ijms23073446)
Supplement: Supplementary file 1 [file ijms-23-03446-s001.zip]

Archive with 1 entries (1 files):
- ijms-1622526-supplementary.pdf
